# Supplementary material for: Optimal blending of multiple independent prediction models
Source: Front Artif Intell. 2023 Feb 24;6:1144886. doi: 10.3389/frai.2023.1144886 (PMC9998929; doi:10.3389/frai.2023.1144886)
Supplement: Supplementary file 1 [file Data_Sheet_1.zip]

Archive with 4 entries (4 files):
- appendix1.py
- appendix2.py
- appendix3.py
- appendix4.py
